# Supplementary material for: Assessing the predictability of existing water-to-enamel geolocation models against known human teeth
Source: Sci Rep. 2021 Aug 2;11:15645. doi: 10.1038/s41598-021-95153-w (PMC8329056; doi:10.1038/s41598-021-95153-w)
Supplement: Supplementary file 1 — Supplementary Table S1. [file 41598_2021_95153_MOESM1_ESM.xlsx]

## Sheet: Sheet1
Title: Assessing the predictability of existing water-to-enamel geolocation models against known human teeth
Supplementary Table S1. Summary of samples analyzed in this study.
Sample.ID	Age	Sex	Molar (1,2,3)	city	province	country	latitude	longitude	d18Oc_VPDB	d18Oc_VSMOW	type_of_dw	Time_period	n	d18Odw_VSMOW	d18O_OIPC	d18O_CI_OIPC	d18O_RCWIP	d18O_RCWIP_err
MV116	22	F	3	Burnaby	British Columbia	Canada	49.2671	-122.969	-11.0152	19.5543	tap	Annual	23	-11.66	-10.5	0.2	-9.78	1.03
MV089	26	F	3	Burnaby	British Columbia	Canada	49.2671	-122.969	-8.35632	22.2954	tap	Annual	23	-11.66	-10.5	0.2	-9.78	1.03
MV072	16	F	3	Coquitlam	British Columbia	Canada	49.2838	-122.793	-9.72854	20.8808	tap	Annual	23	-11.09	-10.5	0.2	-9.89	1.03
MV126	19	F	3	Coquitlam	British Columbia	Canada	49.2838	-122.793	-8.10506	22.5544	tap	Annual	23	-11.09	-10.5	0.2	-9.89	1.03
MV048	48	M	3	Langley	British Columbia	Canada	49.0743	-122.559	-8.4598	22.1887	tap	Annual	31	-11.1	-10.5	0.1	-10.07	1.03
MV036	68	M	1	New Westminster	British Columbia	Canada	49.2068	-122.911	-8.67025	21.9717	tap	Annual	23	-11.2	-10.5	0.2	-9.78	1.03
MV080	55	M	2	North Vancouver	British Columbia	Canada	49.317	-123.067	-7.81479	22.8537	tap	Annual	23	-11.66	-10.5	0.2	-11.69	1.03
LSB502	27	M	3	Richmond	British Columbia	Canada	49.1666	-123.134	-9.15	21.4772	tap	Annual	23	-11.6	-10.8	0.4	-11.54	1.03
MV087	45	M	2	Surrey	British Columbia	Canada	49.1044	-122.801	-8.77209	21.8668	tap	Annual	46	-11.32	-10.3	0.1	-9.97	1.03
MV032	54	M	2	Surrey	British Columbia	Canada	49.1044	-122.801	-9.20744	21.418	tap	Annual	46	-11.32	-10.3	0.1	-9.97	1.03
MV047	56	F	3	Surrey	British Columbia	Canada	49.1044	-122.801	-9.52486	21.0907	tap	Annual	46	-11.32	-10.3	0.1	-9.97	1.03
MV065	24	M	3	Surrey	British Columbia	Canada	49.1044	-122.801	-8.99174	21.6403	tap	Annual	46	-11.32	-10.3	0.1	-9.97	1.03
MV064	24	M	3	Surrey	British Columbia	Canada	49.1044	-122.801	-8.39901	22.2514	tap	Annual	46	-11.32	-10.3	0.1	-9.97	1.03
MV033	23	F	3	Surrey	British Columbia	Canada	49.1044	-122.801	-7.82086	22.8474	tap	Annual	46	-11.32	-10.3	0.1	-9.97	1.03
MV075	30	M	3	Surrey	British Columbia	Canada	49.1044	-122.801	-7.20658	23.4807	tap	Annual	46	-11.32	-10.3	0.1	-9.97	1.03
MV104	25	F	3	Surrey	British Columbia	Canada	49.1044	-122.801	-7.81313	22.8554	tap	Annual	46	-11.32	-10.3	0.1	-9.97	1.03
MV084	21	F	3	Surrey	British Columbia	Canada	49.1044	-122.801	-9.25571	21.3682	tap	Annual	46	-11.32	-10.3	0.1	-9.97	1.03
MV131	25	F	3	Vancouver	British Columbia	Canada	49.2463	-123.116	-9.19095	21.435	tap	Annual	23	-11.66	-10.5	0.2	-9.81	1.03
MV079	26	M	3	Vancouver	British Columbia	Canada	49.2463	-123.116	-8.90474	21.73	tap	Annual	23	-11.66	-10.5	0.2	-9.81	1.03
MV035	31	F	3	Vancouver	British Columbia	Canada	49.2463	-123.116	-8.69768	21.9435	tap	Annual	23	-11.66	-10.5	0.2	-9.81	1.03
MV103	21	M	3	Vancouver	British Columbia	Canada	49.2463	-123.116	-8.35404	22.2977	tap	Annual	23	-11.66	-10.5	0.2	-9.81	1.03
MV098	20	M	3	Vancouver	British Columbia	Canada	49.2463	-123.116	-7.90433	22.7613	tap	Annual	23	-11.66	-10.5	0.2	-9.81	1.03
MV117	19	F	3	Vancouver	British Columbia	Canada	49.2463	-123.116	-7.87216	22.7945	tap	Annual	23	-11.66	-10.5	0.2	-9.81	1.03
MV109	25	M	3	Vancouver	British Columbia	Canada	49.2463	-123.116	-8.53549	22.1107	tap	Annual	23	-11.66	-10.5	0.2	-9.81	1.03
MV078	18	F	3	Kelowna	British Columbia	Canada	49.8821	-119.478	-8.41643	22.2334	surface water	Annual	36	-11.43	-13.9	0.3	-12.24	1.03
MV011	21	M	3	Prince George	British Columbia	Canada	53.9168	-122.743	-9.94378	20.6589	surface water		1	-16.22	-15.3	1	-14.45	1.07
MV102	23	F	3	Vanderhoof	British Columbia	Canada	54.0086	-124.005	-10.2867	20.3053	surface water		2	-16.22	-14.8	1.2	-15.46	1.07
MV128	24	F	3	Williams Lake	British Columbia	Canada	52.1284	-122.13	-8.55519	22.0904					-14	0.8	-14.94	1.05
MV043	66	F	2	Winnipeg	Manitoba	Canada	49.8951	-97.1385	-7.4017	23.2795	tap		1	-6.8	-12.9	0.3	-13.65	1.03
MV081	29	M	3	Winnipeg	Manitoba	Canada	49.8951	-97.1385	-8.03033	22.6315	tap		1	-6.8	-12.9	0.3	-13.65	1.03
MV014	55	F	3	Baysville	Ontario	Canada	45.1488	-79.1164	-8.62426	22.0192					-8.7	0.6	-11.16	1.04
MV136	67	M	1	Hamilton	Ontario	Canada	43.2552	-79.8438	-5.29553	25.4508	tap		6	-6.42	-9.7	0.1	-8.93	1.03
MV061	42	M	1	Kingston	Ontario	Canada	44.2187	-76.4747	-9.54385	21.0712	tap		6	-6.42	-10.2	0.1	-9.95	1.03
LSB500		F	3	Kingston	Ontario	Canada	44.2187	-76.4747	-9.96	20.6421	tap		6	-6.42	-10.2	0.1	-9.95	1.03
LSB501		M	3	Kingston	Ontario	Canada	44.2187	-76.4747	-7.39	23.2916	tap		6	-6.42	-10.2	0.1	-9.95	1.03
MV077	61	M	3	St. Catharines	Ontario	Canada	43.1594	-79.2469	-6.44642	24.2643	tap		2	-6.75	-9.7	0.1	-8.91	1.02
MV114	32	F	3	Toronto	Ontario	Canada	43.6511	-79.347	-10.5939	19.9887	tap		6	-6.42	-10	0.2	-9.51	1.03
MV083	54	M	1	Chapeau	Quebec	Canada	45.9078	-77.0717	-8.94047	21.6932	tap		1	-10.8	-11.3	0.2	-11.29	1.03
MV066	64	F	1	Morin Heights	Quebec	Canada	45.9	-74.25	-8.42565	22.2239	tap		1	-10.8	-11.7	0.2	-12.11	1.02
MV015	36	M	3	West Vancouver/Mill Bay		Canada			-8.5943	22.05
MV042	19	F	3	Edmonton/Agassiz, BC		Canada	56.1304	-106.347	-10.2366	20.357
MV111	23	F	3	Mumbai, India/Vancouver		Canada, India			-1.45185	29.4133
MV006	20	F	3	Cambridge UK, Mission BC, Bangalore India		Canada, India, UK			-7.30163	23.3827
MV099	19	F	3	Nagoya, Aichi, Japan/Burnaby		Canada, Japan			-6.77316	23.9275
MV124	21	F	3	Guangzhou	Guangdong	China	23.129	113.253	-5.63253	25.1034	tap	Annual	9	-6.14	-6.2	0	-6.2	0.99
MV108	22	M	3	Shenzhen	Guangdong	China	22.5429	114.063	-6.02623	24.6975	tap	Annual	9	-5.69	-6.3	0	-6.21	0.99
MV107	23	F	3	Chifeng	Inner Mongolia	China	42.2596	118.889	-7.49507	23.1833	tap	Annual	12	-9.77	-9.7	0.3	-8.5	1.02
MV101	24	F	3	Lianyungang	Jiangsu	China	34.6615	119.224	-4.65862	26.1074	tap	Annual	12	-4.44	-7.8	0.4	-7.9	1.01
MV088	23	F	3	Nanjing	Jiangsu	China	32.0617	118.778	-7.23399	23.4524	tap	Annual	24	-7.94	-8.1	0	-7.55	1.01
MV135	22	F	3	Nantong	Jiangsu	China	31.9802	120.894	-7.62474	23.0496	tap	Annual	17	-7.59	-8	0.1	-7.4	1.02
MV095	22	M	3	Linyi	Shandong	China	35.1021	118.345	-6.27588	24.4401	tap	Annual	12	-6.78	-7.7	0.3	-7.9	1.01
MV004	24	M	3	Yiyuan, Zibo	Shandong	China	36.7906	118.063	-7.12051	23.5694					-7.2	0.3	-7.83	1.01
MV113		F	3	Zibo	Shandong	China	36.7906	118.063	-7.13789	23.5515	tap	Annual	12	-8.45	-7.2	0.3	-7.83	1.01
MV129		M	3	Zibo	Shandong	China	36.7906	118.063	-8.16135	22.4964	tap	Annual	12	-8.45	-7.2	0.3	-7.83	1.01
MV112	24	M	3	Shanghai	Shanghai	China	31.2244	121.469	-6.79387	23.9061	tap	Annual	39	-6.65	-7.9	0.3	-7.25	1.03
MV090	23	F	3	Taiyuan	Shanxi	China	37.8715	112.551	-8.95868	21.6744	tap	Half year	5	-8.57	-7.2	0.3	-7.87	0.99
MV010	21	M	3	Tianjin	Tianjin	China	39.0929	117.182	-6.23649	24.4807	tap	Annual	17	-6.66	-7.7	0	-7.81	1
MV031	52	F	1	Fiji Island		Fiji	-17.7134	178.065	-3.95144	26.8364					-3.8	2.7	-8.56	1.33
MV016	22	F	3	Hong Kong		Hong Kong	22.3027	114.177	-8.53176	22.1145	tap		11	-6.83	-6.3	0	-6.16	1
MV052	60	F	3	Hong Kong		Hong Kong	22.3027	114.177	-6.91148	23.7849	tap		11	-6.83	-6.3	0	-6.16	1
MV093	22	M	3	Hong Kong		Hong Kong	22.3027	114.177	-5.9418	24.7845	tap		11	-6.83	-6.3	0	-6.16	1
MV105	23	F	3	Hong Kong		Hong Kong	22.3027	114.177	-6.11895	24.6019	tap		11	-6.83	-6.3	0	-6.16	1
MV120	20	M	3	Hong Kong		Hong Kong	22.3027	114.177	-5.97673	24.7485	tap		11	-6.83	-6.3	0	-6.16	1
MV127	26	M	3	Hong Kong		Hong Kong	22.3027	114.177	-7.6828	22.9897	tap		11	-6.83	-6.3	0	-6.16	1
MV009	22	F	3	Hong Kong		Hong Kong	22.3027	114.177	-8.30945	22.3437	tap		11	-6.83	-6.3	0	-6.16	1
MV130	22	M	3	Hong Kong		Hong Kong	22.3027	114.177	-7.22977	23.4568	tap		11	-6.83	-6.3	0	-6.16	1
MV096	22	F	3	Hong Kong		Hong Kong	22.3027	114.177	-6.20902	24.5091	tap		11	-6.83	-6.3	0	-6.16	1
MV037	35	F	3	New Delhi	Delhi	India	28.6448	77.2167	-7.16331	23.5253	tap		5	-6.62	-5.6	0.1	-5.84	0.98
MV092	28	M	3	Kolkata	West Bengal	India	22.5726	88.3639	-7.76454	22.9055	groundwater	July	13	-5.22	-7.6	0.2	-4.66	1.01
MV097	30	F	3	Shiraz	Fars	Iran	29.5918	52.5837	-4.03003	26.7554	tap		1	-5.79	-3.6	0.9	-6.55	1.08
MV007	23	F	3	Ahvaz	Khuzestan	Iran	31.3183	48.6706	-4.97711	25.7791	tap		3	-5.55	-2.8	0.7	-3.25	1.07
MV053	30	F	3	Tehran	Tehran	Iran	35.7153	51.4043	-6.46309	24.2471	tap		8	-8.75	-7	0	-6.86	1.04
MV115	33	M	3	Osaka	Osaka	Japan	34.6695	135.497	-5.99104	24.7338					-8.1	0.5	-7.06	1.06
MV134	18	F	3	Almaty	Almaty Region	Kazakhstan	43.2389	76.8897	-8.28547	22.3684	tap		2	-7.89	-10.1	1.2	-7.92	1.09
MV091	19	F	3	Nairobi	Nairobi	Kenya	-1.36286	36.8346	-3.83493	26.9565	tap		10	-3.13	-0.2	0.4	-5.02	1.04
MV051	37	F	3	Klang	Selangor	Malaysia	3.04492	101.446	-6.88975	23.8073	tap		1	-5.39	-7.9	0.1	-6.06	1.02
MV100	39	M	3	Mexico City	Federal District	Mexico	19.4326	-99.1332	-6.15579	24.5639	tap		2	-8.98	-9.2	0.9	-9.04	1.09
MV020	26	F	3	Moscow	Moscow	Russia	55.7512	37.6184	-8.83558	21.8013	tap		10	-10.1807	-10.8	0.1	-11.46	1
MV122		M	3	Hanoi	Hanoi	Vietnam	21.0285	105.805	-6.50247	24.2065	tap		1	-6.50385	-8.7	0	-6.75	1
MV125	23	M	3	Kitwe	Copperbelt	Zambia	-12.8024	28.2132	-4.95281	25.8041	surface water		1	-5	-5.9	0.1	-5.01	1.04
