# Supplementary material for: Assessing the predictability of existing water-to-enamel geolocation models against known human teeth
Source: Sci Rep. 2021 Aug 2;11:15645. doi: 10.1038/s41598-021-95153-w (PMC8329056; doi:10.1038/s41598-021-95153-w)
Supplement: Supplementary file 2 — Supplementary Table S2. [file 41598_2021_95153_MOESM2_ESM.xlsx]

## Sheet: Sheet1
Title: Assessing the predictability of existing water-to-enamel geolocation models against known human teeth
Supplementary Table S2. Drinking water data collected from other sources.
City	Country	Collection Date	Latitude	Longitude	Type	Source	d2H	d18O	Reference
Baysville	Canada
Chapeau	Canada	unknown			Tap	Ottawa River	-81	-10.8	[60]
Hamilton	Canada	unknown			Tap	Lake Ontario	-52.5	-6.8	[60]
Hamilton	Canada	unknown			Tap	Lake Ontario	-53	-5.8	[60]
Kelowna	Canada	2006-05-01	50.24	119.36	Surface water	Okanagan Lake	-104	-11.1	[61]
Kelowna	Canada	2006-06-01	50.24	119.36	Surface water	Okanagan Lake	-105	-12	[61]
Kelowna	Canada	2006-06-05	49.78	119.73	Surface water	Okanagan Lake	-109	-11.9	[61]
Kelowna	Canada	2006-07-07	49.78	119.73	Surface water	Okanagan Lake	-105	-11.8	[61]
Kelowna	Canada	2006-07-08	50.24	119.36	Surface water	Okanagan Lake	-105	-11.6	[61]
Kelowna	Canada	2006-08-01	50.24	119.36	Surface water	Okanagan Lake	-105	-10.6	[61]
Kelowna	Canada	2006-08-04	49.78	119.73	Surface water	Okanagan Lake	-106	-10.7	[61]
Kelowna	Canada	2006-09-08	49.78	119.73	Surface water	Okanagan Lake	-104	-11.2	[61]
Kelowna	Canada	2006-09-09	50.24	119.36	Surface water	Okanagan Lake	-103	-11.4	[61]
Kelowna	Canada	2006-10-07	50.24	119.36	Surface water	Okanagan Lake	-102	-10.7	[61]
Kelowna	Canada	2006-10-08	49.78	119.73	Surface water	Okanagan Lake	-102	-10.7	[61]
Kelowna	Canada	2006-11-02	49.78	119.73	Surface water	Okanagan Lake	-98	-10.7	[61]
Kelowna	Canada	2006-11-11	50.24	119.36	Surface water	Okanagan Lake	-101	-9.9	[61]
Kelowna	Canada	2006-12-05	49.78	119.73	Surface water	Okanagan Lake	-101	-11.8	[61]
Kelowna	Canada	2006-12-10	50.24	119.36	Surface water	Okanagan Lake	-102	-11.5	[61]
Kelowna	Canada	2007-01-20	50.24	119.36	Surface water	Okanagan Lake	-101	-11.3	[61]
Kelowna	Canada	2007-01-22	49.78	119.73	Surface water	Okanagan Lake	-101	-11.5	[61]
Kelowna	Canada	2007-02-16	49.78	119.73	Surface water	Okanagan Lake	-103	-11.8	[61]
Kelowna	Canada	2007-03-24	49.78	119.73	Surface water	Okanagan Lake	-101	-11.5	[61]
Kelowna	Canada	2007-03-25	50.24	119.36	Surface water	Okanagan Lake	-101	-11.6	[61]
Kelowna	Canada	2007-05-06	49.78	119.73	Surface water	Okanagan Lake	-102	-11.9	[61]
Kelowna	Canada	2007-05-13	50.24	119.36	Surface water	Okanagan Lake	-102	-11.6	[61]
Kelowna	Canada	2007-06-16	49.78	119.73	Surface water	Okanagan Lake	-104	-12.1	[61]
Kelowna	Canada	2007-06-17	50.24	119.36	Surface water	Okanagan Lake	-102	-11.8	[61]
Kelowna	Canada	2007-07-15	49.78	119.73	Surface water	Okanagan Lake	-102	-11.9	[61]
Kelowna	Canada	2007-08-18	49.78	119.73	Surface water	Okanagan Lake	-102	-11.8	[61]
Kelowna	Canada	2007-08-27	50.24	119.36	Surface water	Okanagan Lake	-101	-11.7	[61]
Kelowna	Canada	2007-11-15	50.24	119.36	Surface water	Okanagan Lake	-99	-11.2	[61]
Kelowna	Canada	2007-11-17	49.78	119.73	Surface water	Okanagan Lake	-103	-11.7	[61]
Kelowna	Canada	2007-12-29	49.78	119.73	Surface water	Okanagan Lake	-100	-11.3	[61]
Kelowna	Canada	2008-01-27	49.78	119.73	Surface water	Okanagan Lake	-107	-11.9	[61]
Kelowna	Canada	2008-02-10	50.24	119.36	Surface water	Okanagan Lake	-108	-11.7	[61]
Kelowna	Canada	2008-03-08	50.24	119.36	Surface water	Okanagan Lake	-108	-10.7	[61]
Kelowna	Canada	2008-03-08	49.78	119.73	Surface water	Okanagan Lake	-109	-11.7	[61]
Kelowna	Canada	2008-04-23	50.24	119.36	Surface water	Okanagan Lake	-108	-11.4	[61]
Kelowna	Canada	2008-04-24	49.78	119.73	Surface water	Okanagan Lake	-109	-11.6	[61]
Kingston	Canada				Tap	Lake Ontario		-6.4	[60]
Morin Heights	Canada	unknown			Tap	Ottawa River	-81	-10.8	[60]
Prince George	Canada	1993-07-01			Surface water	Nechako River	-129.8	-15.78	[62]
Prince George	Canada	1993-11-01			Surface water	Nechako River	-131	-16.66	[62]
St. Catharines	Canada	unknown			Tap	Lake Erie via the Welland Canal	-51.5	-6.8	[60]
St. Catharines	Canada	unknown			Tap	Lake Erie via the Welland Canal	-53.4	-6.7	[60]
Toronto	Canada	unknown			Tap	Lake Ontario	-53.6	-6.9	[60]
Toronto	Canada	unknown			Tap	Lake Ontario	-53.2	-6.9	[60]
Toronto	Canada	unknown			Tap	Lake Ontario	-49.1	-5.2	[60]
Toronto	Canada	unknown			Tap	Lake Ontario	-54	-6.9	[60]
Vanderhoof	Canada	1993-07-01			Surface water	Nechako River	-129.8	-15.78	[62]
Vanderhoof	Canada	1993-11-01			Surface water	Nechako River	-131	-16.66	[62]
Williams Lake	Canada
Winnipeg	Canada	unknown			Tap	Shoal Lake	-60	-6.8	[61]
Chifeng	China	2014-12-15	42.268	118.95	Tap	unknown	-74.629	-9.74198	[65]
Chifeng	China	2015-01-15	42.268	118.95	Tap	unknown	-77.5127	-10.006	[65]
Chifeng	China	2015-02-15	42.268	118.95	Tap	unknown	-70.1571	-8.58788	[65]
Chifeng	China	2015-03-15	42.268	118.95	Tap	unknown	-74.2852	-9.54222	[65]
Chifeng	China	2015-04-15	42.268	118.95	Tap	unknown	-73.5792	-9.61237	[65]
Chifeng	China	2015-05-15	42.268	118.95	Tap	unknown	-76.2314	-10.0303	[65]
Chifeng	China	2015-06-15	42.268	118.95	Tap	unknown	-75.5104	-9.95711	[65]
Chifeng	China	2015-07-15	42.268	118.95	Tap	unknown	-74.7428	-10.0564	[65]
Chifeng	China	2015-08-15	42.268	118.95	Tap	unknown	-75.005	-9.64293	[65]
Chifeng	China	2015-10-15	42.268	118.95	Tap	unknown	-75.3354	-9.80432	[65]
Chifeng	China	unknown			Tap		-81	-10.5	[67]
Guangzhou	China	2014-12-15	23.1189	113.261	Tap	unknown	-36.6979	-5.77644	[65]
Guangzhou	China	2015-01-15	23.1189	113.261	Tap	unknown	-38.4325	-5.98584	[65]
Guangzhou	China	2015-02-15	23.1189	113.261	Tap	unknown	-43.9505	-6.71508	[65]
Guangzhou	China	2015-03-15	23.1189	113.261	Tap	unknown	-37.9201	-6.12505	[65]
Guangzhou	China	2015-05-15	23.1189	113.261	Tap	unknown	-26.0225	-4.85674	[65]
Guangzhou	China	2015-07-15	23.1189	113.261	Tap	unknown	-35.5429	-5.86086	[65]
Guangzhou	China	2015-08-15	23.1189	113.261	Tap	unknown	-45.6943	-6.90486	[65]
Guangzhou	China	2015-09-15	23.1189	113.261	Tap	unknown	-41.336	-6.32618	[65]
Guangzhou	China	2015-10-15	23.1189	113.261	Tap	unknown	-44.165	-6.73989	[65]
Lianyungang	China	2014-10-07	34.36	119.76	Tap	unknown	-32.7931	-4.16433	[65]
Lianyungang	China	2014-11-07	34.36	119.76	Tap	unknown	-32.9729	-4.22191	[65]
Lianyungang	China	2014-12-07	34.36	119.76	Tap	unknown	-30.1935	-3.8812	[65]
Lianyungang	China	2015-01-07	34.36	119.76	Tap	unknown	-35.8605	-4.90353	[65]
Lianyungang	China	2015-02-12	34.36	119.76	Tap	unknown	-36.4528	-4.86646	[65]
Lianyungang	China	2015-03-07	34.36	119.76	Tap	unknown	-33.402	-4.42995	[65]
Lianyungang	China	2015-04-07	34.36	119.76	Tap	unknown	-32.5984	-4.45344	[65]
Lianyungang	China	2015-05-07	34.36	119.76	Tap	unknown	-29.0189	-3.77427	[65]
Lianyungang	China	2015-06-08	34.36	119.76	Tap	unknown	-27.0735	-3.5677	[65]
Lianyungang	China	2015-07-07	34.36	119.76	Tap	unknown	-38.4849	-4.96545	[65]
Lianyungang	China	2015-08-07	34.36	119.76	Tap	unknown	-39.0916	-4.86318	[65]
Lianyungang	China	2015-09-07	34.36	119.76	Tap	unknown	-39.3647	-5.17919	[65]
Linyi	China	2014-09-30	37.19	116.87	Tap	unknown	-55.43	-6.62	[25]
Linyi	China	2014-10-30	37.19	116.87	Tap	unknown	-50.26	-6.31	[25]
Linyi	China	2014-11-30	37.19	116.87	Tap	unknown	-55.5	-6.66	[25]
Linyi	China	2014-12-30	37.19	116.87	Tap	unknown	-49.87	-6.94	[25]
Linyi	China	2015-01-30	37.19	116.87	Tap	unknown	-52.38	-6.32	[25]
Linyi	China	2015-02-28	37.19	116.87	Tap	unknown	-50.02	-6.31	[25]
Linyi	China	2015-03-30	37.19	116.87	Tap	unknown	-53.77	-7.74	[25]
Linyi	China	2015-04-30	37.19	116.87	Tap	unknown	-54.24	-7.16	[25]
Linyi	China	2015-05-30	37.19	116.87	Tap	unknown	-55.2	-7.17	[25]
Linyi	China	2015-06-30	37.19	116.87	Tap	unknown	-51.15	-7.39	[25]
Linyi	China	2015-07-30	37.19	116.87	Tap	unknown	-50.46	-6.46	[25]
Linyi	China	2015-08-30	37.19	116.87	Tap	unknown	-49.53	-6.33	[25]
Nanjing	China	2014-10-28	32.21	118.72	Tap	unknown	-59.3275	-8.61363	[65]
Nanjing	China	2014-10-31	31.96	118.75	Tap	unknown	-66.9912	-9.57597	[65]
Nanjing	China	2014-11-28	31.96	118.75	Tap	unknown	-62.1124	-9.64063	[65]
Nanjing	China	2014-11-28	32.21	118.72	Tap	unknown	-54.704	-7.90221	[65]
Nanjing	China	2014-12-29	32.21	118.72	Tap	unknown	-56.8084	-8.28905	[65]
Nanjing	China	2014-12-30	31.96	118.75	Tap	unknown	-66.5624	-9.57123	[65]
Nanjing	China	2015-01-30	32.21	118.72	Tap	unknown	-55.1528	-7.78178	[65]
Nanjing	China	2015-01-31	31.96	118.75	Tap	unknown	-55.557	-8.16361	[65]
Nanjing	China	2015-02-27	31.96	118.75	Tap	unknown	-54.0097	-7.64216	[65]
Nanjing	China	2015-03-02	32.21	118.72	Tap	unknown	-44.4734	-6.82443	[65]
Nanjing	China	2015-03-29	32.21	118.72	Tap	unknown	-41.912	-6.61031	[65]
Nanjing	China	2015-03-30	31.96	118.75	Tap	unknown	-52.7195	-7.7682	[65]
Nanjing	China	2015-04-29	32.21	118.72	Tap	unknown	-39.0373	-6.43071	[65]
Nanjing	China	2015-04-30	31.96	118.75	Tap	unknown	-40.1251	-6.46111	[65]
Nanjing	China	2015-05-29	32.21	118.72	Tap	unknown	-41.6042	-6.56281	[65]
Nanjing	China	2015-05-30	31.96	118.75	Tap	unknown	-45.9178	-7.1759	[65]
Nanjing	China	2015-06-30	31.96	118.75	Tap	unknown	-43.9541	-7.08266	[65]
Nanjing	China	2015-06-30	32.21	118.72	Tap	unknown	-41.0182	-6.52348	[65]
Nanjing	China	2015-07-28	31.96	118.75	Tap	unknown	-47.3927	-7.36895	[65]
Nanjing	China	2015-08-01	32.21	118.72	Tap	unknown	-58.2235	-8.57117	[65]
Nanjing	China	2015-08-30	31.96	118.75	Tap	unknown	-58.9163	-8.72889	[65]
Nanjing	China	2015-08-31	32.21	118.72	Tap	unknown	-66.8341	-9.62328	[65]
Nanjing	China	2015-09-30	31.96	118.75	Tap	unknown	-58.855	-8.86083	[65]
Nanjing	China	2015-10-01	32.21	118.72	Tap	unknown	-57.955	-8.87808	[65]
Nantong	China	2014-10-03	32.01	120.89	Tap	unknown	-66.6854	-9.29964	[65]
Nantong	China	2014-11-03	32.01	120.89	Tap	unknown	-57.2285	-8.15195	[65]
Nantong	China	2014-12-03	32.01	120.89	Tap	unknown	-56.6912	-8.12668	[65]
Nantong	China	2014-12-15	32.0151	120.856	Tap	unknown	-55.4171	-8.16508	[65]
Nantong	China	2015-01-03	32.01	120.89	Tap	unknown	-54.2798	-7.94942	[65]
Nantong	China	2015-01-15	32.0151	120.856	Tap	unknown	-56.4652	-8.15578	[65]
Nantong	China	2015-02-03	32.01	120.89	Tap	unknown	-56.1594	-8.39876	[65]
Nantong	China	2015-02-15	32.0151	120.856	Tap	unknown	-42.006	-6.51807	[65]
Nantong	China	2015-03-03	32.01	120.89	Tap	unknown	-37.3563	-5.96263	[65]
Nantong	China	2015-03-15	32.0151	120.856	Tap	unknown	-56.7859	-8.0989	[65]
Nantong	China	2015-04-03	32.01	120.89	Tap	unknown	-42.6156	-6.59008	[65]
Nantong	China	2015-04-15	32.0151	120.856	Tap	unknown	-40.77	-6.63156	[65]
Nantong	China	2015-05-03	32.01	120.89	Tap	unknown	-53.0745	-7.89782	[65]
Nantong	China	2015-06-01	32.01	120.89	Tap	unknown	-41.3273	-6.79059	[65]
Nantong	China	2015-07-03	32.01	120.89	Tap	unknown	-40.6187	-7.1243	[65]
Nantong	China	2015-08-03	32.01	120.89	Tap	unknown	-46.5236	-7.09604	[65]
Nantong	China	2015-09-03	32.01	120.89	Tap	unknown	-54.4887	-8.15277	[65]
Shanghai	China	2005-01-12	31.2222	121.458	Tap	unknown	-30.6962	-4.04329	[65]
Shanghai	China	2005-09-20	31.2222	121.458	Tap	unknown	-29.5949	-3.75454	[65]
Shanghai	China	2005-09-20	31.2222	121.458	Tap	unknown	-29.4424	-3.73877	[65]
Shanghai	China	2014-10-07	31.22	121.55	Tap	unknown	-58.6194	-8.742	[65]
Shanghai	China	2014-11-06	31.3	121.51	Tap	unknown	-59.4799	-9.08159	[65]
Shanghai	China	2014-11-07	31.22	121.55	Tap	unknown	-58.5459	-8.62484	[65]
Shanghai	China	2014-12-03	31.3	121.51	Tap	unknown	-61.3246	-8.84245	[65]
Shanghai	China	2014-12-07	31.22	121.55	Tap	unknown	-59.0462	-8.59404	[65]
Shanghai	China	2015-01-07	31.22	121.55	Tap	unknown	-55.7401	-8.24375	[65]
Shanghai	China	2015-01-07	31.3	121.51	Tap	unknown	-56.7169	-8.65201	[65]
Shanghai	China	2015-02-05	31.3	121.51	Tap	unknown	-55.4206	-7.95496	[65]
Shanghai	China	2015-02-07	31.22	121.55	Tap	unknown	-54.5693	-7.9427	[65]
Shanghai	China	2015-03-09	31.3	121.51	Tap	unknown	-54.7773	-7.78428	[65]
Shanghai	China	2015-03-10	31.22	121.55	Tap	unknown	-54.0975	-7.99339	[65]
Shanghai	China	2015-03-15	31.2382	121.469	Tap	unknown	-29.0793	-4.51128	[65]
Shanghai	China	2015-04-01	31.3	121.51	Tap	unknown	-53.0941	-7.79578	[65]
Shanghai	China	2015-04-08	31.22	121.55	Tap	unknown	-47.3494	-7.41038	[65]
Shanghai	China	2015-04-15	31.2382	121.469	Tap	unknown	-26.8456	-4.33861	[65]
Shanghai	China	2015-05-03	31.3	121.51	Tap	unknown	-47.7984	-7.20512	[65]
Shanghai	China	2015-05-07	31.22	121.55	Tap	unknown	-40.5435	-6.60199	[65]
Shanghai	China	2015-05-15	31.2382	121.469	Tap	unknown	-24.1045	-3.80474	[65]
Shanghai	China	2015-06-01	31.3	121.51	Tap	unknown	-45.917	-7.12848	[65]
Shanghai	China	2015-06-13	31.22	121.55	Tap	unknown	-41.3293	-7.01717	[65]
Shanghai	China	2015-06-15	31.2382	121.469	Tap	unknown	-28.2954	-4.40371	[65]
Shanghai	China	2015-07-08	31.22	121.55	Tap	unknown	-43.449	-7.33232	[65]
Shanghai	China	2015-07-10	31.3	121.51	Tap	unknown	-44.2359	-6.83653	[65]
Shanghai	China	2015-07-15	31.2382	121.469	Tap	unknown	-37.9237	-6.17369	[65]
Shanghai	China	2015-08-03	31.3	121.51	Tap	unknown	-46.8543	-6.60513	[65]
Shanghai	China	2015-08-07	31.22	121.55	Tap	unknown	-42.0486	-6.85573	[65]
Shanghai	China	2015-08-15	31.2382	121.469	Tap	unknown	-35.812	-5.72437	[65]
Shanghai	China	2015-09-05	31.3	121.51	Tap	unknown	-47.4758	-6.57454	[65]
Shanghai	China	2015-09-07	31.22	121.55	Tap	unknown	-49.9052	-7.72752	[65]
Shanghai	China	2015-09-15	31.2382	121.469	Tap	unknown	-32.9391	-4.72654	[65]
Shanghai	China	2015-10-10	31.3	121.51	Tap	unknown	-57.873	-7.87522	[65]
Shanghai	China	2015-10-13	31.22	121.55	Tap	unknown	-55.7341	-8.27863	[65]
Shanghai	China	2015-10-15	31.2382	121.469	Tap	unknown	-29.1106	-4.25152	[65]
Shanghai	China	2015-11-15	31.2382	121.469	Tap	unknown	-29.9524	-4.46529	[65]
Shanghai	China	2015-12-15	31.2382	121.469	Tap	unknown	-32.8494	-4.95365	[65]
Shanghai	China	2019-08-08 21:05:00	30.8656	121.922	Tap	unknown	-42.604	-6.81547	[65]
Shenzhen	China	2015-03-15	22.5564	114.111	Tap	unknown	-33.5109	-5.20284	[65]
Shenzhen	China	2015-04-15	22.5564	114.111	Tap	unknown	-32.2809	-5.09828	[65]
Shenzhen	China	2015-05-15	22.5564	114.111	Tap	unknown	-28.8594	-4.79754	[65]
Shenzhen	China	2015-06-15	22.5564	114.111	Tap	unknown	-31.9483	-5.32858	[65]
Shenzhen	China	2015-07-15	22.5564	114.111	Tap	unknown	-43.6525	-7.14633	[65]
Shenzhen	China	2015-09-15	22.5564	114.111	Tap	unknown	-42.0145	-6.81355	[65]
Shenzhen	China	2015-10-15	22.5564	114.111	Tap	unknown	-36.3611	-5.63966	[65]
Shenzhen	China	2015-11-15	22.5564	114.111	Tap	unknown	-36.0605	-5.63612	[65]
Shenzhen	China	2015-12-15	22.5564	114.111	Tap	unknown	-35.7193	-5.54501	[65]
Taiyuan	China	2014-12-15	37.8711	112.569	Tap	unknown	-63.071	-8.49464	[65]
Taiyuan	China	2015-01-15	37.8711	112.569	Tap	unknown	-64.0136	-8.64957	[65]
Taiyuan	China	2015-02-15	37.8711	112.569	Tap	unknown	-62.4252	-8.26502	[65]
Taiyuan	China	2015-03-15	37.8711	112.569	Tap	unknown	-62.4076	-8.23578	[65]
Taiyuan	China	2015-04-15	37.8711	112.569	Tap	unknown	-67.9969	-9.20131	[65]
Tianjin	China	2014-10-08	39.14	117.15	Tap	unknown	-53.2314	-6.40529	[65]
Tianjin	China	2014-11-08	39.14	117.15	Tap	unknown	-49.5143	-5.77737	[65]
Tianjin	China	2014-12-06	39.14	117.15	Tap	unknown	-48.4083	-6.26712	[65]
Tianjin	China	2014-12-15	39.1311	117.203	Tap	unknown	-53.5903	-6.78554	[65]
Tianjin	China	2015-01-08	39.14	117.15	Tap	unknown	-42.8988	-5.54174	[65]
Tianjin	China	2015-01-15	39.1311	117.203	Tap	unknown	-54.7047	-6.90571	[65]
Tianjin	China	2015-02-08	39.14	117.15	Tap	unknown	-48.4099	-6.94562	[65]
Tianjin	China	2015-02-15	39.1311	117.203	Tap	unknown	-55.2492	-7.026	[65]
Tianjin	China	2015-03-08	39.14	117.15	Tap	unknown	-53.7252	-7.35573	[65]
Tianjin	China	2015-03-15	39.1311	117.203	Tap	unknown	-49.0422	-5.76235	[65]
Tianjin	China	2015-04-08	39.14	117.15	Tap	unknown	-50.7575	-7.17632	[65]
Tianjin	China	2015-05-08	39.14	117.15	Tap	unknown	-46.3222	-6.613	[65]
Tianjin	China	2015-06-08	39.14	117.15	Tap	unknown	-48.8429	-6.96805	[65]
Tianjin	China	2015-12-08	39.14	117.15	Tap	unknown	-48.2058	-6.97684	[65]
Tianjin	China	2016-01-08	39.14	117.15	Tap	unknown	-48.1246	-6.8978	[65]
Tianjin	China	2016-02-08	39.14	117.15	Tap	unknown	-46.132	-6.92038	[65]
Tianjin	China	2016-03-08	39.14	117.15	Tap	unknown	-46.9121	-6.91034	[65]
Yiyuan, Zibo	China
Zibo	China	2014-10-30	36.82	118.03	Tap	unknown	-60.8788	-8.51659	[65]
Zibo	China	2014-11-30	36.82	118.03	Tap	unknown	-59.9954	-8.4317	[65]
Zibo	China	2014-12-30	36.82	118.03	Tap	unknown	-60.6354	-8.5546	[65]
Zibo	China	2015-01-30	36.82	118.03	Tap	unknown	-58.8299	-8.30501	[65]
Zibo	China	2015-02-28	36.82	118.03	Tap	unknown	-60.0228	-8.30501	[65]
Zibo	China	2015-03-29	36.82	118.03	Tap	unknown	-60.5112	-8.4051	[65]
Zibo	China	2015-04-30	36.82	118.03	Tap	unknown	-59.1321	-8.70908	[65]
Zibo	China	2015-05-30	36.82	118.03	Tap	unknown	-61.2486	-8.46846	[65]
Zibo	China	2015-06-30	36.82	118.03	Tap	unknown	-60.5959	-8.47092	[65]
Zibo	China	2015-07-30	36.82	118.03	Tap	unknown	-61.3093	-8.54	[65]
Zibo	China	2015-08-30	36.82	118.03	Tap	unknown	-59.9337	-8.36853	[65]
Zibo	China	2015-09-30	36.82	118.03	Tap	unknown	-59.7066	-8.28835	[65]
Fiji Island	Fiji
Hong Kong	Hong Kong	2005-08-23	22.2873	114.167	Tap	unknown	-44.8456	-6.83123	[65]
Hong Kong	Hong Kong	December 2014 to December 2015	27.87	112.92	Tap	unknown	-31.71	−5.38	[33]
Kolkata	India	2013-07-05	22.472	88.3881	Groundwater	unknown	-44.2362	-6.59929	[65]
Kolkata	India	2013-07-06	22.472	88.3881	Groundwater	unknown	-33.494	-4.97683	[65]
Kolkata	India	2013-07-07	22.472	88.3881	Groundwater	unknown	-33.5194	-4.95299	[65]
Kolkata	India	2013-07-09	22.472	88.3881	Groundwater	unknown	-40.6499	-6.06967	[65]
Kolkata	India	2013-07-10	22.472	88.3881	Groundwater	unknown	-33.1702	-4.92172	[65]
Kolkata	India	2013-07-11	22.472	88.3881	Groundwater	unknown	-33.3468	-4.93259	[65]
Kolkata	India	2013-07-12	22.472	88.3881	Groundwater	unknown	-29.6532	-4.71181	[65]
Kolkata	India	2013-07-13	22.472	88.3881	Groundwater	unknown	-33.5543	-5.0134	[65]
Kolkata	India	2013-07-15	22.472	88.3881	Groundwater	unknown	-32.8001	-5.27747	[65]
Kolkata	India	2013-07-19	22.472	88.3881	Groundwater	unknown	-33.5874	-5.05359	[65]
Kolkata	India	2013-07-22	22.472	88.3881	Groundwater	unknown	-33.7295	-5.07821	[65]
Kolkata	India	2013-07-24	22.472	88.3881	Groundwater	unknown	-33.6184	-5.07978	[65]
Kolkata	India	2013-07-27	22.472	88.3881	Groundwater	unknown	-33.9804	-5.13565	[65]
New Delhi	India	2004-07-19	28.6667	77.2167	Tap	unknown	-46.0091	-6.16829	[65]
New Delhi	India	2004-07-19	28.6	77.2	Tap	unknown	-46.1395	-6.57909	[65]
New Delhi	India	2004-07-19	28.6	77.2	Tap	unknown	-51.3287	-6.45886	[65]
New Delhi	India	2004-07-19	28.6	77.2	Tap	unknown		-6.8122	[65]
New Delhi	India				Tap	unknown	-50	-7.1	[67]
Ahvaz	Iran	2004-05-01	31.3292	48.6911	Tap	unknown	-25.9618	-5.56201	[65]
Ahvaz	Iran	2004-05-01	31.3292	48.6911	Tap	unknown	-26.5666	-5.77471	[65]
Ahvaz	Iran	2008-06-12	31.3167	48.6667	Tap	unknown	-27.9646	-5.30251	[65]
Shiraz	Iran	2008-06-06	29.6	52.5167	Tap	unknown	-32.9173	-5.79002	[65]
Tehran	Iran	2004-03-26	35.8161	51.4027	Tap	unknown	-48.7777	-8.45819	[65]
Tehran	Iran	2004-03-26	35.8161	51.4027	Tap	unknown	-49.8916		[65]
Tehran	Iran	2004-03-26	35.8161	51.4027	Tap	unknown	-48.6868	-8.60975	[65]
Tehran	Iran	2004-03-26	35.7737	51.4137	Tap	unknown	-51.0105	-9.10913	[65]
Tehran	Iran	2004-03-26	35.7737	51.4137	Tap	unknown	-50.4916	-8.50551	[65]
Tehran	Iran	2004-03-26	35.7737	51.4137	Tap	unknown	-49.6383	-8.85924	[65]
Tehran	Iran	2007-08-01	35.6719	51.4244	Tap	unknown	-54.0094	-9.02446	[65]
Tehran	Iran	2008-06-23	35.7833	51.4167	Tap	unknown	-54.2779	-8.68893	[65]
Osaka	Japan
Almaty	Kazakhstan	2003-07-15	43.23	76.93	Tap	unknown	-67.2	-7.91	[65]
Almaty	Kazakhstan	2003-07-15	43.23	76.93	Tap	unknown	-69	-7.87	[65]
Nairobi	Kenya	2004-01-13	-1.2833	36.8167	Tap	unknown	-14.4963	-3.55691	[65]
Nairobi	Kenya	2004-01-13	-1.2833	36.8167	Tap	unknown	-16.2239	-2.96346	[65]
Nairobi	Kenya	2004-01-13	-1.2833	36.8167	Tap	unknown	-14.2502	-3.19225	[65]
Nairobi	Kenya	2004-01-13	-1.2833	36.8167	Tap	unknown	-15.0877	-3.85251	[65]
Nairobi	Kenya	2004-01-13	-1.2833	36.8167	Tap	unknown	-16.4681	-3.7623	[65]
Nairobi	Kenya	2004-01-13	-1.2833	36.8167	Tap	unknown	-13.9458	-3.3909	[65]
Nairobi	Kenya	2005-01-12	-1.2833	36.8167	Tap	unknown	-20.1839	-3.62114	[65]
Nairobi	Kenya	2006-02-06	-1.2833	36.8167	Tap	unknown	-16.6369	-3.65112	[65]
Nairobi	Kenya	2007-04-23	-1.31572	36.7198	Tap	unknown	-21.6695	-0.400858	[65]
Nairobi	Kenya	2007-04-23	-1.24964	36.9692	Tap	unknown	-20.0666	-2.90279	[65]
Klang	Malaysia	unknown	unknown	unknown	Tap	unknown	-43.27	-5.39	[66]
Mexico City	Mexico	2013-08-30	19.4342	-99.1386	Tap	unknown	-67.1069	-9.3732	[65]
Mexico City	Mexico	2013-08-31	19.4342	-99.1386	Tap	unknown	-60.9296	-8.57734	[65]
Moscow	Russia	2003-07-15	55.75	37.583	Tap	unknown	-33.5	-5.56	[65]
Moscow	Russia	2003-07-15	55.75	37.583	Tap	unknown		-5.74	[65]
Moscow	Russia	2003-08-17	55.75	37.583	Tap	unknown	-82.458	-11.1679	[65]
Moscow	Russia	2003-08-17	55.75	37.583	Tap	unknown	-85.887	-11.1287	[65]
Moscow	Russia	2003-08-17	55.75	37.583	Tap	unknown	-83.3652	-11.3444	[65]
Moscow	Russia	2003-08-17	55.75	37.583	Tap	unknown	-86.1126	-11.3752	[65]
Moscow	Russia	2003-08-17	55.75	37.583	Tap	unknown	-81.2997	-11.196	[65]
Moscow	Russia	2003-08-17	55.75	37.583	Tap	unknown	-84.9958	-11.1363	[65]
Moscow	Russia	2005-07-29	55.7522	37.6156	Tap	unknown	-90.5383	-12.0941	[65]
Moscow	Russia	2005-12-02	55.78	37.51	Tap	unknown	-85.7438	-11.0686	[65]
Hanoi	Vietnam	2005-01-12	21.0333	105.85	Tap	unknown	-45.9604	-6.50385	[65]
Kitwe	Zambia				Surface water	Kafue River		-5	[69]

## Sheet: Sheet2
City	Country	Time frame	Type	Source	n	d2H	d18O
Baysville	Canada		0	0	1	#DIV/0!	#DIV/0!
Chapeau	Canada		Tap	Ottawa River	1	-81	-10.8
Hamilton	Canada		Tap	Lake Ontario	7	-52.5667	-6.41429
Kelowna	Canada	Annual	Surface water	Okanagan Lake	36	-103.472	-11.425
Kingston	Canada		Tap	Lake Ontario	7	-52.5667	-6.41429
Morin Heights	Canada		Tap	Ottawa River	1	-81	-10.8
Prince George	Canada		Surface water	Nechako River	2	-130.4	-16.22
St. Catharines	Canada		Tap	Lake Erie via the Welland Canal	2	-52.45	-6.75
Toronto	Canada		Tap	Lake Ontario	7	-52.5667	-6.41429
Vanderhoof	Canada		Surface water	Nechako River	2	-130.4	-16.22
Williams Lake	Canada		0	0	1	#DIV/0!	#DIV/0!
Winnipeg	Canada		Tap	Shoal Lake	1	-60	-6.8
Chifeng	China	Annual	Tap	unknown	12	-75.2716	-9.77105
Guangzhou	China	Annual	Tap	unknown	9	-38.8624	-6.14344
Lianyungang	China	Annual	Tap	unknown	12	-33.9422	-4.43922
Linyi	China	Annual	Tap	unknown	12	-52.3175	-6.78417
Nanjing	China	Annual	Tap	unknown	24	-52.9235	-7.94379
Nantong	China	Annual	Tap	unknown	17	-50.4996	-7.59471
Shanghai	China	Annual	Tap	unknown	39	-44.3896	-6.65144
Shenzhen	China	Annual	Tap	unknown	9	-35.6008	-5.68977
Taiyuan	China	First half	Tap	unknown	5	-63.9829	-8.56926
Tianjin	China	Annual	Tap	unknown	17	-49.6513	-6.66089
Yiyuan, Zibo	China		0	0	1	#DIV/0!	#DIV/0!
Zibo	China	Annual	Tap	unknown	12	-60.2333	-8.44695
Fiji Island	Fiji		0	0	1	#DIV/0!	#DIV/0!
Hong Kong	Hong Kong		Tap	unknown	11	-38.2778	-6.83123
Kolkata	India	July	Groundwater	unknown	13	-34.5646	-5.21561
New Delhi	India		Tap	unknown	5	-48.3693	-6.62369
Ahvaz	Iran		Tap	unknown	3	-26.831	-5.54641
Shiraz	Iran		Tap	unknown	1	-32.9173	-5.79002
Tehran	Iran		Tap	unknown	8	-50.848	-8.75074
Osaka	Japan		0	0	1	#DIV/0!	#DIV/0!
Almaty	Kazakhstan		Tap	unknown	2	-68.1	-7.89
Nairobi	Kenya		Tap	unknown	10	-16.9029	-3.12942
Klang	Malaysia		Tap	unknown	1	-43.27	-5.39
Mexico City	Mexico		Tap	unknown	2	-64.0183	-8.97527
Moscow	Russia		Tap	unknown	10	-79.3223	-10.1811
Hanoi	Vietnam		Tap	unknown	1	-45.9604	-6.50385
Kitwe	Zambia		Surface water	Kafue River	1	#DIV/0!	-5
