# Supplementary material for: Assessing the predictability of existing water-to-enamel geolocation models against known human teeth
Source: Sci Rep. 2021 Aug 2;11:15645. doi: 10.1038/s41598-021-95153-w (PMC8329056; doi:10.1038/s41598-021-95153-w)
Supplement: Supplementary file 4 — Supplementary Table S4. [file 41598_2021_95153_MOESM4_ESM.xlsx]

## Sheet: S5_MSD
Title: Assessing the predictability of existing water-to-enamel geolocation models against known human teeth
Supplementary Table S4. Results for the mean standard deviation calculations.
	Model	cpequation	n_tap	NU_tap	LC_tap	SB_tap	MSD_tap	CODE	X	n_oipc	NU_oipc	LC_oipc	SB_oipc	MSD_oipc
1	Chenery_2010	Bryant	65	2.89559	3.44986	26.5639	32.9094	CB	1	75	2.29251	3.41557	23.7392	29.4473
2	Chenery_2010	Chenery	65	3.51233	3.44986	35.1279	42.0901	CC	2	75	2.87296	3.41557	31.8499	38.1384
3	Chenery_2010	Iacumin	65	2.89115	3.44986	35.548	41.889	CI	3	75	2.28836	3.41557	32.268	37.9719
4	Chenery_2010	Wright	65	1.79811	3.44986	24.6673	29.9153	CW	4	75	1.29011	3.41557	21.979	26.6847
5	Daux_4	Bryant	65	1.07155	3.44986	12.8797	17.4011	D4B	5	75	0.664482	3.41557	10.9772	15.0573
6	Daux_4	Chenery	65	1.37455	3.44986	17.6725	22.4969	D4C	6	75	0.919872	3.41557	15.4211	19.7566
7	Daux_4	Iacumin	65	1.0694	3.44986	17.9097	22.429	D4I	7	75	0.662707	3.41557	15.6528	19.7311
8	Daux_4	Wright	65	0.559663	3.44986	11.8315	15.841	D4W	8	75	0.264328	3.41557	10.0279	13.7077
9	Daux_5	Bryant	65	0.980327	3.44986	36.6206	41.0508	D5B	9	75	0.589705	3.41557	33.3653	37.3705
10	Daux_5	Chenery	65	1.26561	3.44986	44.3006	49.0161	D5C	10	75	0.82695	3.41557	40.6969	44.9394
11	Daux_5	Iacumin	65	0.978306	3.44986	44.6692	49.0974	D5I	11	75	0.588061	3.41557	41.0661	45.0697
12	Daux_5	Wright	65	0.501324	3.44986	34.8684	38.8196	D5W	12	75	0.222891	3.41557	31.7228	35.3612
13	Daux_6	Bryant	65	0.562337	3.44986	7.83467	11.8469	D6B	13	75	0.266257	3.41557	6.38076	10.0626
14	Daux_6	Chenery	65	0.760514	3.44986	11.1993	15.4097	D6C	14	75	0.414909	3.41557	9.43958	13.2701
15	Daux_6	Iacumin	65	0.560951	3.44986	11.3675	15.3783	D6I	15	75	0.265257	3.41557	9.601	13.2818
16	Daux_6	Wright	65	0.244399	3.44986	7.10911	10.8034	D6W	16	75	0.0615201	3.41557	5.73887	9.21596
17	Dotsika	NA	65	6.12e-06	3.44986	0.554828	4.0047	Do	17	75	0.0745317	3.41557	0.229166	3.71927
18	Ehleringer	NA	65	7.91429	3.44986	19.3748	30.739	E	18	75	7.18147	3.41557	16.8904	27.4874
19	Hermann	Bryant	65	0.738083	3.44986	9.54269	13.7306	HB	19	75	0.397588	3.41557	7.92475	11.7379
20	Hermann	Chenery	65	0.985678	3.44986	13.6808	18.1163	HC	20	75	0.594059	3.41557	11.7203	15.73
21	Hermann	Iacumin	65	0.738083	3.44986	13.6835	17.8715	HI	21	75	0.397588	3.41557	11.7313	15.5444
22	Hermann	Wright	65	0.350141	3.44986	8.76084	12.5608	HW	22	75	0.122594	3.41557	7.22688	10.765
23	Keller	NA	65	5.29026	3.44986	1.17021	9.91033	K	23	75	4.5867	3.41557	0.631322	8.63359
24	Levinson	Bryant	65	2.89559	3.44986	4.45439	10.7998	LeB	24	75	2.29251	3.41557	3.34455	9.05262
25	Levinson	Chenery	65	3.51233	3.44986	8.31399	15.2762	LeC	25	75	2.87296	3.41557	6.76046	13.049
26	Levinson	Iacumin	65	2.89115	3.44986	8.51902	14.86	LeI	26	75	2.28836	3.41557	6.95385	12.6578
27	Levinson	Wright	65	1.79811	3.44986	3.69846	8.94644	LeW	27	75	1.29011	3.41557	2.70505	7.41073
28	Longinelli	Bryant	65	0.614143	3.44986	13.7468	17.8109	LB	28	75	0.304072	3.41557	11.7946	15.5143
29	Longinelli	Chenery	65	0.823812	3.44986	18.1746	22.4482	LC	29	75	0.46435	3.41557	15.9096	19.7896
30	Longinelli	Iacumin	65	0.612673	3.44986	18.3918	22.4543	LI	30	75	0.302988	3.41557	16.1221	19.8406
31	Longinelli	Wright	65	0.275011	3.44986	12.7662	16.491	LW	31	75	0.0781447	3.41557	10.9032	14.397
32	Luz	Bryant	65	0.131485	3.44986	3.61684	7.19819	LuB	32	75	0.0120688	3.41557	2.66443	6.09206
33	Luz	Chenery	65	0.215599	3.44986	5.55821	9.22367	LuC	33	75	0.0468848	3.41557	4.35625	7.81871
34	Luz	Iacumin	65	0.130928	3.44986	5.65691	9.2377	LuI	34	75	0.011892	3.41557	4.44763	7.87509
35	Luz	Wright	65	0.0224654	3.44986	3.20868	6.68101	LuW	35	75	0.0128201	3.41557	2.32176	5.75015
36	Pollard	Bryant	65	1.6008	3.44986	7.68872	12.7394	PB	36	75	1.11605	3.41557	6.22557	10.7572
37	Pollard	Chenery	65	2.00122	3.44986	11.8499	17.301	PC	37	75	1.47167	3.41557	10.0062	14.8935
38	Pollard	Iacumin	65	1.59794	3.44986	12.0616	17.1094	PI	38	75	1.11355	3.41557	10.2096	14.7387
39	Pollard	Wright	65	0.907737	3.44986	6.81475	11.1723	PW	39	75	0.531063	3.41557	5.45512	9.40175
40	Posey	NA	65	0.183459	3.44986	4.38067	8.01399	Po	40	75	0.0319589	3.41557	5.58423	9.03175
41	Ueda_1	NA	65	210.566	3.44986	63.7186	277.735	U1	41	75	223.418	3.41557	70.2448	297.078
42	Ueda_2	NA	65	140.466	3.44986	38.7916	182.708	U2	42	75	147.832	3.41557	43.597	194.844
43	Ueda_3	NA	65	60.7842	3.44986	16.7031	80.9372	U3	43	75	62.4999	3.41557	19.5752	85.4908
44	Ueda_4	NA	65	72.664	3.44986	20.0016	96.1155	U4	44	75	75.1522	3.41557	23.1979	101.766
45	Ueda_5	NA	65	4.8882	3.44986	0.000484428	8.33854	U5	45	75	4.19507	3.41557	0.0698957	7.68053
46	Ueda_6	NA	65	5.63745	3.44986	0.00201475	9.08933	U6	46	75	4.9264	3.41557	0.0590468	8.40102
47	Ueda_7	NA	65	5.29026	3.44986	0.0330368	8.77316	U7	47	75	4.5867	3.41557	0.011118	8.01338
48	Ueda_OIPC	NA	65	3.83529	3.44986	0.0672794	7.35244	UOIPC	48	75	3.18035	3.41557	0.000609918	6.59653
49	Warner	Bryant	65	0.267756	3.44986	12.5794	16.297	WaB	49	75	0.0741154	3.41557	10.7311	14.2208
50	Warner	Chenery	65	0.136088	3.44986	3.72681	7.31276	WaC	50	75	0.0135622	3.41557	2.75874	6.18787
51	Warner	Iacumin	65	0.237892	3.44986	6.98807	10.6758	WaI	51	75	0.0581217	3.41557	5.63047	9.10416
52	Warner	Wright	65	0.209793	3.44986	5.38354	9.0432	WaW	52	75	0.0440696	3.41557	4.20201	7.66165
